# Supplementary material for: Population structure and genetic connectivity of the scalloped hammerhead shark (Sphyrna lewini) across nursery grounds from the Eastern Tropical Pacific: Implications for management and conservation
Source: PLoS One. 2022 Dec 16;17(12):e0264879. doi: 10.1371/journal.pone.0264879 (PMC9757582; doi:10.1371/journal.pone.0264879)
Supplement: S1 File — (XLSX) [file pone.0264879.s010.xlsx]

## Sheet: Hoja1
Location	Original Code	Code	SLE13	SLE18	SLE25	SLE27	SLE38	SLE45	SLE53	SLE54	SLE71	SLE77	SLE81	SLE86	SLE89	SLE33
Guatemala	G3	G7_1	291293	242242	343361	473473	462470	427427	448456	214214	288288	258266	422426	383389	212230	273273
Guatemala	G5	G7_2	291293	228242	245355	437473	470470	425427	424448	214214	272288	262266	420426	383393	210214	283285
Guatemala	G6	G7_3	291293	230230	283361	457457	462468	425427	450466	214214	288288	266266	418420	393393	210230	271289
Guatemala	G7	G7_4	291291	244244	257301	457457	440466	427427	448448	214214	288288	0	0	389389	212214	273273
Guatemala	G30	G7_5	291293	230242	283361	457457	462464	425425	448448	214214	270288	264264	412418	393393	204212	273273
Guatemala	G31	G7_6	291291	242244	283361	437457	434470	427427	448464	214214	292298	264270	422422	393393	210212	283285
Guatemala	G33	G7_7	293309	228230	263371	437457	440440	421425	448448	214220	270288	264266	418424	393393	198210	273283
Guatemala	G34	G7_8	291291	230244	343343	459475	462470	421425	462462	214214	270288	264266	422422	383391	212212	273289
Guatemala	G35	G7_9	309309	228263	263361	473473	462470	425427	448456	214220	288288	258278	412430	383389	182214	273289
Guatemala	G40	G7_10	291291	230230	317361	457457	462470	425427	446466	214214	288292	256268	420424	389389	204214	283291
Guatemala	G41	G7_11	291293	242242	265361	457457	434470	419425	462466	214220	288288	252252	420432	389393	212230	283291
Guatemala	G43	G7_12	291293	242242	263317	457457	434462	425427	424466	214214	288288	256270	422424	389393	202212	285285
Guatemala	G52	G7_13	293309	230242	263361	457475	470470	425427	424448	220228	270292	264278	422422	393393	206214	273287
Guatemala	G53	G7_14	291309	230242	343361	455457	434434	425425	448466	214214	252288	262262	420422	389393	212216	273285
Guatemala	G56	G7_15	309309	230242	263263	447459	468470	421427	448448	214214	288288	270270	418422	371383	206230	285285
Guatemala	G60	G7_16	291293	244244	283343	457457	468470	425427	448460	214214	288288	262262	422428	393393	190212	273283
Guatemala	G213	G7_17	291293	228228	285345	457457	432462	421427	462462	214214	288288	262262	418424	383383	214214	273273
Guatemala	G215	G7_18	291291	244244	263283	457457	462464	425427	424456	214214	270288	262262	422426	383393	208208	273275
Guatemala	G217	G7_20	291291	230242	361361	457457	468470	421427	448462	212214	270288	250262	422422	389393	208210	273273
Guatemala	G255	G7_21	291291	242244	355361	437457	434470	421425	466466	214214	252288	0	420422	383389	206212	283285
Guatemala	G259	G7_22	291293	242242	361379	437455	464470	427427	456462	214214	270288	260266	422422	387389	194212	275291
Guatemala	G260	G7_23	291293	242242	263351	457457	434470	419425	434456	202214	274288	262262	418422	389393	202230	283289
Guatemala	G319	G7_25	291293	242244	283361	447473	462470	0	460460	212214	250250	264264	422422	393393	206212	275289
Guatemala	G320	G7_26	291293	242242	375375	447447	440470	421427	424456	214220	270288	260264	422422	391393	196214	273285
Guatemala	G321	G7_27	291309	228244	317363	459477	462470	425427	448448	214214	288288	256262	418424	383393	208216	273283
Guatemala	G743	G8_5	291291	242276	375375	455473	464468	419427	460466	214214	272288	264270	420424	389393	206210	273283
Guatemala	G790	G8_6	291293	230230	263363	447457	462466	425425	460466	202220	270288	278288	418422	383393	206210	273275
Guatemala	G792	G8_8	291291	242244	357363	437457	434468	421425	470470	214214	252288	264264	418420	383389	206206	283285
Guatemala	G793	G8_9	291291	242242	363363	457473	462462	427427	466466	214220	270288	262276	420424	389389	210212	273289
Guatemala	G796	G8_10	291291	242242	363381	437455	462468	427427	470470	214214	270288	278288	422422	387389	194212	273289
Guatemala	G797	G8_11	291293	242242	263353	457457	0	419425	450450	202214	288288	262262	418422	389393	202230	283291
Guatemala	G799	G8_12	291293	242244	363363	439457	462464	421421	460466	214214	272292	278288	412422	383391	208208	273275
Guatemala	G800	G8_13	291291	244244	263285	457457	464466	425427	438460	214214	270288	262262	422426	383393	206206	273275
Guatemala	G801	G8_14	291293	242244	363363	449475	462468	425427	450470	210214	250270	264264	422422	393393	206210	275289
Guatemala	G834	G8_15	291309	228244	317363	457473	440470	425427	426460	214214	250288	0	418424	383393	206216	271283
Guatemala	G851	G8_17	291291	230242	363363	457457	466468	421427	450450	210214	270288	0	422422	389393	206208	273273
Guatemala	G852	G8_18	309309	230242	263363	0	468470	421427	450466	214214	272288	0	418422	371383	204228	285285
Guatemala	G853	G8_19	309309	242242	263363	473473	462468	425427	450450	216222	272288	258278	412432	383389	182214	273289
Guatemala	G854	G8_20	291293	242242	375375	449449	462468	421427	450460	214220	270288	260264	422422	391393	196214	273285
Guatemala	G870	G8_22	291309	230242	357357	459459	438464	425427	450470	210214	288292	264264	420422	389393	204214	289291
Guatemala	G885	G8_25	291309	228242	0	459459	434464	425427	460466	214214	272288	264264	420422	389393	206216	285291
Guatemala	G920	G8_26	291293	244244	363363	0	464468	425427	460466	210220	288292	0	418422	387389	204216	285291
Guatemala	G983	G8_30	291293	230242	285363	457457	462464	425425	450470	214214	270288	264264	412418	393393	204210	273273
Guatemala	G985	G8_33	291309	244244	285345	459459	470470	425427	450466	216232	288288	262266	422428	393393	192212	273283
Guatemala	G986	G8_34	291291	244244	259303	459459	442468	427427	450450	216216	288288	264264	422424	389389	214216	273273
Guatemala	G987	G8_35	291309	242242	265319	459459	436464	425427	450466	210216	288288	278288	420422	389393	204212	283285
Guatemala	G997	G8_36	309309	228228	363381	459475	436470	419427	450466	216232	288288	252256	422426	383387	208212	273275
Guatemala	G998	G8_37	309309	228228	0	475475	464470	425427	450460	216222	288288	260278	412432	383389	214230	273289
Guatemala	G1004	G8_39	293309	230242	263363	459477	470470	425427	426450	222230	270292	278278	420424	393393	208214	273287
Guatemala	G1007	G8_42	291309	242244	363363	439459	436470	427427	450466	210216	292298	264270	424424	393393	210212	283285
Guatemala	G346	G8_43	291291	230230	345363	459475	470470	425425	450460	222222	288288	266266	426432	393393	212214	275283
Guatemala	G802	G8_45	291309	230230	357363	459459	466470	425427	460470	216216	250270	266268	420426	389393	198210	283285
Ojochal	K0462	C8_3	291293	230276	363363	0	468470	425427	450466	216222	270288	270270	418426	383389	208214	285291
Ojochal	K0463	C8_4	291291	242242	263317	459459	436470	427427	448462	212216	270288	266266	0	383393	210216	285291
Ojochal	K0466	C8_5	291293	230242	259357	459459	470470	427427	424462	216216	270270	262268	420424	0	208216	285285
Ojochal	K0495	C8_12	291291	228228	263285	439459	0	427427	448462	216216	288288	266266	418418	383389	206210	273273
Ojochal	K0510	C8_13	291291	242244	317363	459475	0	421427	460470	216232	270288	250256	426428	0	204212	271285
Ojochal	K0517	C8_17	309309	242244	263285	459475	436470	421427	460460	216216	270288	266266	422422	389393	212216	273273
Ojochal	K0518	C8_18	291291	230230	263263	475475	442464	425425	448462	216222	252270	260260	0	387389	206212	275289
Ojochal	K0527	C8_22	291293	230242	263265	459459	436472	427427	448466	212216	270288	278278	418424	383393	194198	273285
Ojochal	K0530	C8_23	291293	230230	263265	459459	442464	425425	450450	216216	288288	266284	418422	393393	212228	283285
Ojochal	K0546	C8_26	293309	242242	0	459475	436470	421427	424456	216222	288288	264264	418422	383393	192202	285285
Ojochal	K0547	C8_27	291309	230242	363375	449459	436464	427427	450466	216216	270294	264264	418420	383393	206214	273283
Ojochal	K0548	C8_28	293309	242242	295363	449475	436464	425425	450470	216216	288288	262276	428428	393393	206228	271283
Ojochal	K0550	C8_29	291309	228242	317363	459459	436442	419425	450450	216216	288288	262262	420422	383393	208230	285291
Ojochal	K0551	C8_30	291293	242244	317363	459459	464466	427427	424424	216222	288288	262266	422430	393393	204210	283287
Ojochal	K0533	C8_32	291291	228242	263363	459459	464468	421427	460460	212228	252288	260264	418422	389393	204208	283289
Ojochal	K0557	C8_34	291293	242242	363363	439459	436464	425427	424448	216216	270288	0	420422	383393	194228	273273
Ojochal	K0559	C8_36	291291	230230	263363	457457	470470	427427	450460	216216	252288	262262	418418	383389	212230	273273
Ojochal	K0561	C8_38	291293	236236	0	459473	436436	427427	450466	216222	252288	264264	420422	389391	206214	291291
Ojochal	SL240	C7_1	293309	230242	343343	457457	436464	425427	454460	212222	288288	270270	424424	381389	206208	285291
Ojochal	SL242	C7_3	293293	230242	263263	459475	438468	421425	426466	212216	288288	250250	424426	383393	208214	259283
Ojochal	SL243	C7_4	291291	230230	263363	447447	468468	425427	426466	216232	270288	250266	422424	389389	206210	285285
Ojochal	SL248	C7_8	291293	230242	263343	459459	450450	421427	456456	216216	270288	264264	420424	389389	208214	283287
Ojochal	SL249	C7_9	291293	242242	0	447447	434468	423425	450450	216232	272288	262262	420426	393393	212216	273291
Ojochal	SL250	C7_10	309309	230230	343379	459459	434468	0	456462	216216	288288	262262	418422	389393	206206	285285
Ojochal	SL251	C7_11	291293	242244	0	459475	462464	425427	450460	202222	288288	256266	422430	383389	204206	273287
Ojochal	SL252	C7_12	291293	242242	283355	457473	434434	425425	448462	216232	270292	262262	422428	389393	202228	273285
Ojochal	SL253	C7_13	291309	228244	311363	459459	434464	421427	456466	216232	288288	266276	420430	383383	206208	285285
Ojochal	SL254	C7_14	309309	230242	263343	475475	462468	427427	442448	216232	268288	266266	424424	387389	204206	273285
Ojochal	SL259	C7_15	309309	226242	363363	457457	468470	425427	450460	216216	252268	262266	422424	383393	210212	285285
Ojochal	SL260	C7_16	291293	242242	263379	459473	434434	421427	450450	216216	270292	248270	422424	383391	212216	283291
Ojochal	SL261	C7_17	291293	226242	349355	457457	434462	425425	450458	216216	288288	246264	420424	393393	204228	271283
Ojochal	SL262	C7_18	293309	228228	383363	439459	464470	425427	424448	216222	288288	246264	422426	389393	212212	285291
Ojochal	SL263	C7_19	291293	244244	265379	457457	440462	425427	450466	216232	288288	258258	420424	383389	198206	259273
Ojochal	SL264	C7_20	291293	242242	363363	459459	442464	425425	450450	204216	292298	250250	422424	389389	204228	285285
Ojochal	SL265	C7_21	293293	242242	283363	439439	470470	421425	450470	216232	270288	262266	0	0	204210	0
Ojochal	SL266	C7_22	291293	242242	343379	459459	462468	427427	434464	216232	288288	256264	420422	389389	202210	273289
Ojochal	SL267	C7_23	293309	242242	363363	459459	434464	425427	466460	216232	288288	266272	424424	383389	206210	285291
Ojochal	SL268	C7_24	291293	228228	265343	459475	456462	421425	452456	216232	288288	254254	424424	383393	206210	273291
Ojochal	SL270	C7_26	291293	226228	263343	439459	434462	425425	448448	212222	252288	250268	422424	393393	206208	273273
Ojochal	SL271	C7_27	293309	242242	263363	439439	436436	425425	450460	216232	290290	262266	422430	383389	204210	273291
Ojochal	SL272	C7_28	291309	228228	263375	459459	438468	419427	448466	216232	268288	0	428430	393393	208228	285285
Ojochal	SL273	C7_29	291291	226226	363363	459459	434462	427427	450450	216232	252292	262266	420422	389393	210210	271271
Ojochal	SL274	C7_30	291309	244244	285363	459475	470470	419425	450458	0	288288	266266	420424	383393	206210	273291
Ojochal	SL275	C7_31	293309	226226	343381	441459	470470	421421	450470	216216	274274	256256	422428	393393	208228	285285
Ojochal	SL276	C7_32	291297	242276	363363	457457	434440	425427	462466	216216	292292	262262	418422	393393	208216	273275
Ojochal	SL277	C7_33	291293	242242	285285	0	464472	425427	450466	216222	288288	266266	420420	389393	214214	271289
Ojochal	SL278	C7_34	291303	230276	0	0	434468	425425	448448	216216	288288	250250	412426	389389	210210	273285
Ojochal	SL279	C7_35	291293	228228	0	439459	442444	421427	0	216232	252288	262262	420426	393393	202208	271283
Ojochal	SL281	C7_37	291309	242244	357357	439459	436464	425427	424466	216232	288288	270270	426428	389389	210214	273285
Ojochal	SL282	C7_38	293309	242242	263375	439449	434434	421427	448466	216232	288288	256266	414424	383389	210210	273273
Punta Chame	192	P8_2	293309	242242	363363	425467	436466	425425	450466	216216	288294	262262	422424	383389	206216	285285
Punta Chame	048M	P8_3	293295	230242	363363	459459	464466	419427	450466	212212	270294	266266	420426	389393	212212	283289
Punta Chame	933	P8_5	289289	244244	375375	459475	436464	421425	450450	216222	270288	262268	424424	393393	212216	273285
Punta Chame	053M	P8_6	291301	242276	363363	449461	440470	421427	450450	216222	270288	262262	420424	389391	206208	283285
Punta Chame	911	P8_9	291311	228244	301363	0	464464	421421	450460	216216	288288	264272	414424	389395	212212	271285
Punta Chame	913	P8_10	293293	228242	317345	459459	440466	421425	450450	216216	288288	266266	424426	391391	210230	285291
Punta Chame	57M	P8_11	291293	230242	317363	449461	442470	427427	450450	216216	270270	266266	424428	383391	204206	273275
Punta Chame	184	P8_12	291293	242242	263285	459459	436470	427427	450460	216222	270288	262268	422424	383393	214214	285285
Punta Chame	189	P8_13	291309	242242	263261	439475	442470	425427	460460	216230	288294	258258	424424	383393	208216	273273
Punta Chame	961	P8_14	291291	228244	257363	459475	470470	421427	450460	212216	270288	266266	414422	395395	208212	285287
Punta Chame	014M	P8_15	293293	230242	263285	439439	436464	421425	450460	212216	270288	266276	420424	383391	208230	275285
Punta Chame	015M	P8_16	291291	230242	318375	439459	436464	425427	426466	216222	288288	272272	424424	389391	212218	283291
Punta Chame	54M	P8_18	309321	230242	263363	459459	442470	421425	450450	212216	288288	262262	414424	383395	204208	273285
Punta Chame	153	P8_19	291309	242244	317317	459461	442464	425425	450460	216216	252288	0	420422	395395	210212	285291
Punta Chame	922	P8_20	291309	242242	317317	439459	464464	425427	426450	216216	270288	0	422422	383395	208216	273283
Punta Chame	938	P8_21	291291	228242	317317	459459	442464	421427	450470	216216	270288	266266	426430	383395	206230	273289
Punta Chame	932	P8_22	291293	244244	387393	441459	464470	421427	426470	216222	270288	262266	420426	391391	204218	273285
Punta Chame	200	P8_23	291293	228230	365375	459475	436470	425427	460466	216216	288288	0	422430	391395	216230	273275
Punta Chame	030M	P8_25	291291	228228	263365	459459	470470	425427	450460	204216	288288	266266	420420	383395	212212	273273
Punta Chame	934	P8_26	293293	230242	363381	439439	436464	419427	460460	216222	288288	266266	424424	391395	210216	273283
Punta Chame	914	P8_27	291291	230242	285363	449475	464470	425427	466470	216216	270294	262262	414424	383389	208210	283291
Punta Chame	962	P8_28	291291	228230	363363	449465	464470	425427	450450	212216	288288	262262	426426	391391	210210	285291
Punta Chame	034M	P8_29	293309	242276	363363	439459	436466	425425	450450	212216	288288	264264	414424	381393	208212	273289
Punta Chame	195	P8_30	291291	228242	0	459459	464466	425425	450470	216216	288294	272272	414428	389391	208208	285287
Punta Chame	062M	P8_31	291291	230242	263285	439459	464464	419427	450465	216216	270288	266266	420430	389395	208208	271285
Punta Chame	063M	P8_33	291291	242242	285363	459459	0	425427	450450	216216	266292	266266	426428	389393	212212	271285
Punta Chame	185	P8_35	293293	244244	285363	459459	436436	425427	460460	216216	270294	262266	420422	389389	212212	273291
Punta Chame	Pan03	P7_2	291321	230244	317363	439439	436442	419421	450466	216216	272272	0	424424	383391	206208	273285
Punta Chame	Pan04	P7_3	293321	228228	363363	459459	436472	427427	450450	216222	270270	262262	422430	383383	208212	273285
Punta Chame	Pan10	P7_5	293309	230242	363375	439459	436470	421427	450460	212216	270288	278288	420420	393393	206210	273289
Punta Chame	Pan11	P7_6	291291	230242	259363	439439	436468	421425	450460	216222	272292	262272	420424	391391	204212	283285
Punta Chame	Pan19	P7_8	309309	230230	285375	449459	466466	425425	450450	212216	270276	264264	424428	389393	200210	0
Punta Chame	Pan20	P7_9	291291	230230	317345	459475	464468	425427	450470	212216	288288	0	422424	389389	208212	273273
Punta Chame	Pan22	P7_10	291293	230242	355355	449459	436436	419425	450460	222222	270288	262262	420424	389393	208212	0
Punta Chame	Pan23	P7_11	291291	230242	343355	459459	436466	419421	426460	216222	254288	262262	424424	383393	208212	285285
Punta Chame	Pan25	P7_12	291309	228228	317363	439459	436470	421425	460470	216222	270294	266266	422422	389393	208216	273285
Punta Chame	Pan29	P7_13	309309	242244	263263	439459	466470	421427	450450	216216	254254	264270	414424	383393	212212	289291
Punta Chame	Pan31	P7_14	291309	230230	263285	449459	436464	421427	456460	216232	288288	262262	422428	383389	210214	273273
Punta Chame	Pan32	P7_15	291291	242242	317345	439459	436470	427427	426466	216216	288288	290290	420426	383393	188212	273289
Punta Chame	Pan35	P7_16	293293	230242	345381	459475	442464	421425	426460	216216	288288	262266	420426	387393	206212	275283
Punta Chame	Pan37	P7_18	293309	240242	263285	459459	442470	0	450466	216216	288288	262278	416430	389393	200230	273273
Punta Chame	Pan40	P7_19	291291	242244	283363	459459	464464	421425	450450	212222	288288	266266	422424	389389	210210	283285
Punta Chame	Pan42	P7_20	291309	242242	317363	475475	436470	421427	460466	216222	288288	266266	422430	383389	200208	285291
Punta Chame	MF75	P7_21	291291	242242	263263	439439	436466	427427	426466	222230	270288	262262	422428	389393	212230	273273
Punta Chame	MF73	P7_22	291291	228228	285363	459459	466470	427427	466466	216216	288288	240262	426426	389391	214216	273275
Punta Chame	MF72	P7_23	291309	228228	363363	459459	436470	425427	450460	204216	288288	0	424426	383391	208212	285285
Punta Chame	MF70	P7_25	291309	242242	0	459475	436436	425425	450450	212216	288288	0	420426	389389	208212	283283
Punta Chame	MF69	P7_26	289293	230242	257301	459473	436442	425425	0	216216	288294	290290	420424	389393	208208	273273
Punta Chame	MF68	P7_27	291291	228230	363363	439459	0	421425	426450	216222	288294	0	420424	389391	212212	285291
Punta Chame	MF64	P7_28	291293	242244	0	459459	436464	423425	466466	216216	252288	262282	420426	383391	208216	273283
Punta Chame	MF59	P7_31	291309	242242	245363	459475	0	419427	450460	216216	270288	266266	420422	383393	208230	273283
Cocos Island	ID9	IC1	309309	228242	0	459459	436436	425427	426470	216216	288288	0	422422	383393	208212	265273
Cocos Island	ID14	IC2	287293	228242	0	449449	436436	421427	450466	216222	270288	0	416424	389393	200206	273285
Cocos Island	ID18	IC3	291291	228242	0	459459	464470	419427	450450	216216	288288	0	424430	383389	206210	283291
Cocos Island	ID30	IC5	291291	228244	0	439475	436466	425425	444450	216232	288288	0	424428	381393	210230	273285
Cocos Island	ID53	IC6	291291	276276	0	459469	466472	419425	450466	212216	252270	0	422426	389393	210230	275285
Cocos Island	ID47	IC7	293309	244244	0	459459	436436	425427	450466	216222	288288	0	422424	393393	210212	273285
Cocos Island	ID49	IC8	291293	230230	0	459459	436472	421425	426460	216216	288294	0	420422	381393	208218	273273
Cocos Island	ID54	IC9	291291	276276	0	437473	0	419425	450466	212216	252270	0	422426	389393	210230	275285
Cocos Island	ID55	IC10	291309	244244	0	0	470470	427427	466470	216216	270270	0	422424	389393	210212	273289
Cocos Island	ID56	IC11	291291	242242	0	459459	464470	425427	450460	216216	288288	0	422424	381389	206208	285285
Cocos Island	ID59	IC12	291309	242244	0	459459	436442	419425	450450	212216	288294	0	420424	389393	208214	285291
Cocos Island	ID61	IC13	291309	242242	0	459459	436470	425427	450450	216216	288288	0	422424	381389	216230	283291
Cocos Island	ID64	IC14	293293	228288	0	459475	464468	421421	466466	216216	288294	0	422424	389389	212216	273273
Cocos Island	ID66	IC15	291309	0	0	0	436466	425425	460466	216216	270288	0	420422	389393	210216	0
Cocos Island	ID81	IC16	293309	230242	0	439459	436466	427427	460466	216216	288294	0	420422	389393	210212	273285
Cocos Island	ID91	IC17	291291	238238	0	0	470470	427427	450466	216222	288288	0	424426	389389	0	285285
